# Supplementary material for: Tumor-Infiltrating Lymphocyte Scoring in Neoadjuvant-Treated Breast Cancer
Source: Cancers (Basel). 2024 Aug 20;16(16):2895. doi: 10.3390/cancers16162895 (PMC11352458; doi:10.3390/cancers16162895)
Supplement: Supplementary file 1 [file cancers-16-02895-s001.zip]

Archive with 3 entries (3 files):
- Supplementary data.pdf
- TIL scoing in BC after neoadjuvant treatment - Supplementary files.pptx
- TIL scoring in BC after neoadjuvant treatment TABEL.xlsx
