# Supplementary material for: Tumor-Infiltrating Lymphocyte Scoring in Neoadjuvant-Treated Breast Cancer
Source: Cancers (Basel). 2024 Aug 20;16(16):2895. doi: 10.3390/cancers16162895 (PMC11352458; doi:10.3390/cancers16162895)
Supplement: Supplementary file 1 [file cancers-16-02895-s001.zip › TIL scoring in BC after neoadjuvant treatment TABEL.xlsx]

## Sheet: Sheet1
	Table S1. Patient clinicopathological characteristics
		Residual Disease Cohort n = 33				Good Response Cohort n = 27
	Patients	N		%		N		%
	Age
	≥ 50	17		53.125		15		53.5714
	< 50	16		50		12		42.8571
	Pathological characteristics
	Histological type
	ductal	31		96.875		26		92.8571
	other	2		6.25		1		3.57143
	Molecular subtype2
	Luminal A	15		46.875		2		7.14286
	Luminal B	14		43.75		9		32.1429
	HER2+1	NA		NA		NA		NA
	Triple negative	4		12.5		16		57.1429
	Histological grade
	I	2		6.25		1		3.57143
	II	22		68.75		10		35.7143
	III	8		25		15		53.5714
	Ki67 - proliferative index
	≥20%	17		53.125		25		89.2857
	<20%	16		50		2		7.14286
	Hormonal receptor (IHC)
	ER positive	29		90.625		12		42.8571
	PR positive	27		84.375		10		35.7143
	Clinical characteristics
		Biopsy	Resection	Biopsy	Resection	Biopsy	Resection	Biopsy	Resection
	Tumor size
	≥20mm	30	20	93.75	62.5	26	7	92.8571	25
	<20mm	3	11	9.375	34.375	1	20	3.57143	71.4286
	mean size	45.81	29.16			41.46	12.5
	Tumor stage (TNM criteria)
	T0	0	2	0	6.25	0	20	0	71.4286
	T1	3	14	9.375	43.75	3	5	10.7143	17.8571
	T2	13	14	40.625	43.75	15	2	53.5714	7.14286
	T3	13	3	40.625	9.375	8	0	28.5714	0
	T4	4	0	12.5	0	1	0	3.57143	0
	Node positivity (TNM criteria)
	N0	19	15	59.375	46.875	14	20	50	71.4286
	N1	9	6	28.125	18.75	13	5	46.4286	17.8571
	N2	1	9	3.125	28.125	0	1	0	3.57143
	N3	1	2	3.125	6.25	0	1	0	3.57143
	Response to treatment
	Clinical response (Recist 1.1)3
	CR	3		9.375		13		46.4286
	PR	21		65.625		13		46.4286
	SD	8		25		1		3.57143
	PD	1		3.125		0		0
	Pathological response (residual cancer burden calculator)4
	pCR	2		6.25		17		60.7143
	RCB I	1		3.125		2		7.14286
	RCB II	14		43.75		7		25
	RCB III	13		40.625		0		0
	Cellularity5
	>5%	31		96.875		0		0
	≤5%	2		6.25		27		96.4286
	1 Only patients treated with an Anthracycline-Taxane combination treatment were included in this study. All HER2+ patients recieved additional anti-HER2 targetted treatment. 2 Molecular subtypes are based on the international 13th St. Gallen international consensus (cut-off value for Ki67 is 20%) 3 Clinical response calculated on MRI images, US if not available. CR: complete response, PR: partial…
